# Supplementary material for: Non-Targeted Metabolomics Approach Revealed Significant Changes in Metabolic Pathways in Patients with Chronic Traumatic Encephalopathy
Source: Biomedicines. 2022 Jul 15;10(7):1718. doi: 10.3390/biomedicines10071718 (PMC9313062; doi:10.3390/biomedicines10071718)
Supplement: Supplementary file 1 [file biomedicines-10-01718-s001.zip]

Archive with 1 entries (1 files):
- biomedicines-1777223-supplementary.pdf
